# Supplementary material for: Effect of Linker Elongation on the VGSC Affinity and Anticonvulsant Activity among 4-Alkyl-5-aryl-1,2,4-triazole-3-thione Derivatives
Source: Molecules. 2023 Jul 7;28(13):5287. doi: 10.3390/molecules28135287 (PMC10343781; doi:10.3390/molecules28135287)
Supplement: Supplementary file 1 [file molecules-28-05287-s001.zip]

Archive with 1 entries (1 files):
- molecules-2395961-supplementary.pdf
